# Supplementary material for: Clinical outcomes of three treatment methods for humeral shaft fractures: a comparative study
Source: Front Surg. 2026 Mar 13;13:1738549. doi: 10.3389/fsurg.2026.1738549 (PMC13021840; doi:10.3389/fsurg.2026.1738549)
Supplement: Supplementary File 1 — Relevant clinical data supporting the findings of this study was provided. [file Table1.xlsx]

## Sheet: 分析数据1026
ID	group	group	Sex	Age (years)	AO/OTC classification of fracture	Duration of follow-up (months)	Fracture healing time (weeks)	Fracture healing status	Infection	Delayed healing	Non-healing	Postoperative new radial nerve stimulation or injury	Malunion	Length of hospital stay (days)	Time to return to work	Constant score	Mayo score	Patient satisfaction (%)
1	NOTgroup	1	Female	36	A	21	8	yes	no	no	no	no	no	1	11	82	89	93
2	NOTgroup	1	Male	50	B	20	8	yes	no	no	no	no	no	2	9	89	93	75
3	NOTgroup	1	Female	19	C	24	9	yes	no	no	no	no	yes	4	9	85	92	93
4	NOTgroup	1	Male	56	B	23	9	yes	no	no	no	no	no	7	13	85	99	82
5	NOTgroup	1	Female	48	A	25	28	yes	no	yes	no	no	yes	6	20	90	99	77
6	NOTgroup	1	Male	45	C	22	8	yes	no	no	no	no	no	7	9	93	100	99
7	NOTgroup	1	Female	43	B	23	9	yes	no	no	no	no	no	1	12	94	98	86
8	NOTgroup	1	Male	59	A	21	46	no	no	no	yes	yes	yes	5	20	90	96	89
9	NOTgroup	1	Male	50	C	22	9	yes	no	no	no	no	yes	6	9	85	93	90
10	NOTgroup	1	Female	66	B	23	31	yes	no	yes	no	no	yes	5	19	87	92	99
11	NOTgroup	1	Male	20	A	21	9	yes	no	no	no	no	yes	1	13	87	92	96
12	NOTgroup	1	Female	19	B	25	10	yes	no	no	no	no	yes	5	16	90	95	92
13	NOTgroup	1	Female	35	A	20	9	yes	yes	no	no	yes	no	1	10	89	93	100
14	NOTgroup	1	Male	31	B	19	9	yes	no	no	no	no	yes	4	14	88	90	90
15	NOTgroup	1	Male	47	C	21	9	yes	no	no	no	no	yes	4	10	92	93	99
16	NOTgroup	1	Female	21	B	24	42	no	no	no	yes	no	no	7	18	84	99	99
17	NOTgroup	1	Male	27	A	12	20	yes	no	no	no	no	no	1	18	88	100	78
18	NOTgroup	1	Male	21	B	24	9	yes	no	no	no	no	yes	2	15	83	95	84
19	NOTgroup	1	Female	31	A	21	8	yes	no	no	no	no	no	6	15	90	95	88
20	NOTgroup	1	Female	29	B	21	10	yes	no	no	no	no	yes	6	16	86	90	78
21	NOTgroup	1	Female	19	A	24	8	yes	no	no	no	no	no	2	11	92	94	99
22	NOTgroup	1	Male	19	B	23	30	yes	no	yes	no	no	no	7	19	89	90	78
23	NOTgroup	1	Male	35	A	22	8	yes	no	no	no	no	yes	4	10	92	99	97
24	NOTgroup	1	Male	38	A	19	20	yes	no	no	no	no	no	2	18	84	98	76
25	NOTgroup	1	Male	22	A	28	9	yes	no	no	no	no	yes	2	13	85	99	78
26	NOTgroup	1	Female	46	B	24	8	yes	no	no	no	no	no	2	9	87	95	83
27	NOTgroup	1	Male	33	A	24	8	yes	no	no	no	no	yes	2	10	89	90	86
28	NOTgroup	1	Male	52	A	15	8	yes	no	no	no	no	yes	4	9	87	92	79
29	NOTgroup	1	Female	20	B	18	8	yes	no	no	no	no	no	6	9	95	100	92
30	NOTgroup	1	Male	72	A	20	9	yes	no	no	no	no	yes	5	15	91	97	95
31	NOTgroup	1	Female	72	A	24	8	yes	no	no	no	no	yes	5	17	91	89	87
32	NOTgroup	1	Male	30	B	23	8	yes	no	no	no	no	no	4	11	95	96	90
33	NOTgroup	1	Female	27	A	27	8	yes	no	no	no	no	no	7	8	85	94	90
34	NOTgroup	1	Female	33	A	25	9	yes	no	no	no	no	no	4	15	90	96	77
35	NOTgroup	1	Female	23	B	14	11	yes	no	no	no	no	no	3	16	96	90	88
36	NOTgroup	1	Male	54	A	25	8	yes	no	no	no	no	yes	1	13	90	96	78
37	NOTgroup	1	Male	22	A	21	20	yes	no	no	no	no	yes	2	18	89	92	99
38	NOTgroup	1	Female	49	A	15	9	yes	no	no	no	no	yes	3	9	86	99	90
39	NOTgroup	1	Female	57	B	13	10	yes	no	no	no	no	yes	3	12	89	91	86
40	NOTgroup	1	Male	45	A	21	14	yes	no	no	no	no	yes	7	17	95	99	100
41	NOTgroup	1	Female	47	A	14	8	yes	no	no	no	no	no	2	12	95	97	88
42	NOTgroup	1	Male	25	A	23	13	yes	no	no	no	no	yes	2	12	80	100	99
43	NOTgroup	1	Male	43	A	23	12	yes	no	no	no	no	yes	1	16	91	97	79
44	NOTgroup	1	Female	44	A	24	10	yes	no	no	no	no	no	4	11	91	89	93
45	NOTgroup	1	Male	49	A	18	8	yes	no	no	no	no	no	1	9	90	92	81
46	NOTgroup	1	Female	62	A	25	9	yes	no	no	no	no	yes	1	14	86	87	75
47	EFgroup	2	Female	20	A	17	12	yes	no	no	no	no	no	8	19	86	87	89
48	EFgroup	2	Male	54	A	27	10	yes	no	no	no	no	no	16	16	87	97	82
49	EFgroup	2	Female	23	C	13	9	yes	no	no	no	no	yes	5	13	86	90	87
50	EFgroup	2	Female	41	B	13	12	yes	no	no	no	no	no	18	18	91	99	78
51	EFgroup	2	Male	51	B	22	10	yes	no	no	no	no	no	14	14	94	89	92
52	EFgroup	2	Male	44	A	18	49	no	no	no	yes	no	yes	12	20	79	98	75
53	EFgroup	2	Male	21	C	15	12	yes	no	no	no	no	no	11	15	89	86	83
54	EFgroup	2	Male	34	B	22	8	yes	no	no	no	no	no	12	8	90	100	91
55	EFgroup	2	Female	20	A	29	9	yes	yes	no	no	no	yes	3	12	94	90	95
56	EFgroup	2	Male	43	B	20	30	yes	no	yes	no	no	no	8	20	88	95	67
57	EFgroup	2	Female	52	A	21	11	yes	no	no	no	no	no	12	16	91	99	70
58	EFgroup	2	Male	56	A	16	11	yes	no	no	no	no	yes	4	15	82	92	81
59	EFgroup	2	Female	34	C	24	10	yes	no	no	no	no	no	5	15	88	90	81
60	EFgroup	2	Male	42	A	22	10	yes	yes	no	no	yes	no	10	16	86	98	94
61	EFgroup	2	Female	51	B	17	9	yes	no	no	no	no	no	9	14	88	97	100
62	EFgroup	2	Male	39	A	26	11	yes	no	no	no	no	yes	5	14	77	87	84
63	EFgroup	2	Female	23	C	24	26	no	no	yes	no	no	no	2	20	91	91	65
64	EFgroup	2	Female	31	B	21	8	yes	no	no	no	no	yes	16	13	91	99	93
65	EFgroup	2	Male	47	A	22	11	yes	no	no	no	no	no	4	16	94	91	94
66	EFgroup	2	Female	47	B	16	10	yes	yes	no	no	yes	no	3	17	95	95	72
67	EFgroup	2	Female	53	A	22	9	yes	no	no	no	no	no	12	16	93	97	89
68	EFgroup	2	Male	24	C	22	9	yes	no	no	no	no	no	10	16	79	85	93
69	EFgroup	2	Female	38	A	15	12	yes	no	no	no	no	no	12	16	80	89	66
70	EFgroup	2	Female	24	A	29	12	yes	no	no	no	no	no	16	18	80	97	87
71	EFgroup	2	Male	24	B	15	27	yes	yes	yes	no	no	yes	9	20	83	89	99
72	EFgroup	2	Female	28	A	16	9	yes	no	no	no	no	yes	13	15	95	91	81
73	EFgroup	2	Male	24	B	15	10	yes	no	no	no	no	yes	11	19	90	92	98
74	EFgroup	2	Female	41	A	25	10	yes	no	no	no	no	no	12	20	87	91	88
75	ORPOgroup	3	Female	42	A	16	8	yes	no	no	no	no	no	15	16	92	93	82
76	ORPOgroup	3	Male	42	A	22	11	yes	no	no	no	no	no	16	10	83	85	99
77	ORPOgroup	3	Male	32	A	26	12	yes	no	no	no	no	no	8	20	87	100	71
78	ORPOgroup	3	Female	31	C	20	11	yes	yes	no	no	yes	no	14	12	76	92	99
79	ORPOgroup	3	Male	58	A	15	12	yes	no	no	no	no	no	17	10	87	91	84
80	ORPOgroup	3	Female	42	A	18	8	yes	no	no	no	no	no	10	17	83	99	99
81	ORPOgroup	3	Female	24	C	20	29	yes	no	yes	no	no	no	17	16	86	88	94
82	ORPOgroup	3	Female	63	A	30	12	yes	yes	no	no	yes	no	9	7	88	97	81
83	ORPOgroup	3	Male	42	A	25	12	yes	no	no	no	no	no	9	6	86	97	85
84	ORPOgroup	3	Male	54	C	17	12	yes	yes	no	no	yes	no	7	16	83	93	90
85	ORPOgroup	3	Female	54	A	20	8	yes	no	no	no	no	no	17	15	90	92	77
86	ORPOgroup	3	Male	19	A	15	14	yes	no	no	no	no	no	9	9	91	99	84
87	ORPOgroup	3	Female	28	C	18	45	no	no	no	yes	no	no	14	21	88	84	84
88	ORPOgroup	3	Male	54	C	27	10	yes	no	no	no	no	no	16	14	89	99	79
89	ORPOgroup	3	Male	43	A	27	8	yes	no	no	no	no	yes	7	12	87	93	70
90	ORPOgroup	3	Female	64	A	25	11	yes	no	no	no	no	no	17	16	84	91	70
91	ORPOgroup	3	Male	24	C	21	13	yes	yes	no	no	yes	no	11	21	94	98	84
92	ORPOgroup	3	Female	24	A	25	14	yes	no	no	no	no	no	17	11	74	92	96
93	ORPOgroup	3	Male	44	C	16	8	yes	no	no	no	no	yes	10	20	92	86	69
94	ORPOgroup	3	Male	36	A	24	11	yes	no	no	no	no	yes	15	8	93	99	90
95	ORPOgroup	3	Female	26	A	25	10	yes	no	no	no	no	no	17	18	77	89	99
96	ORPOgroup	3	Female	31	C	26	12	yes	no	no	no	no	yes	7	14	78	91	63
97	ORPOgroup	3	Male	22	B	17	8	yes	no	no	no	no	no	12	17	86	99	90
98	ORPOgroup	3	Female	31	A	19	31	yes	yes	yes	no	no	no	8	20	85	98	95
99	ORPOgroup	3	Male	45	A	14	10	yes	no	no	no	no	no	15	15	90	99	96
100	ORPOgroup	3	Male	44	A	30	12	yes	no	no	no	no	no	7	7	88	97	94
101	ORPOgroup	3	Female	59	B	26	12	yes	no	no	no	no	no	6	9	86	86	84
102	ORPOgroup	3	Female	27	A	23	10	yes	no	no	no	no	no	9	11	83	88	85
103	ORPOgroup	3	Female	47	C	27	12	yes	no	no	no	no	no	12	21	84	91	91
104	ORPOgroup	3	Female	63	B	29	12	yes	no	no	no	no	no	11	13	82	96	91
105	ORPOgroup	3	Male	64	A	16	47	no	no	no	yes	yes	no	9	21	95	79	99
106	ORPOgroup	3	Male	37	A	22	11	yes	no	no	no	no	no	17	8	94	90	77
107	ORPOgroup	3	Female	31	B	27	12	yes	no	no	no	no	no	13	18	95	92	91
108	ORPOgroup	3	Male	20	B	30	8	yes	no	no	no	no	no	13	9	77	92	90
109	ORPOgroup	3	Male	46	A	25	12	yes	no	no	no	no	yes	15	10	82	82	94
110	ORPOgroup	3	Female	20	A	14	12	yes	no	no	no	no	no	14	11	87	98	64
111	ORPOgroup	3	Male	22	B	31	12	yes	no	no	no	no	no	7	11	95	99	69
112	ORPOgroup	3	Male	26	B	27	12	yes	no	no	no	no	no	8	8	83	91	78
113	ORPOgroup	3	Female	46	A	32	14	yes	no	no	no	no	yes	12	14	85	98	91
114	ORPOgroup	3	Male	24	B	28	10	yes	no	no	no	no	no	13	18	83	89	76
115	ORPOgroup	3	Female	20	A	18	12	yes	no	no	no	no	no	12	13	90	96	97
116	ORPOgroup	3	Male	42	B	18	11	yes	yes	no	no	yes	no	8	14	89	93	91
117	ORPOgroup	3	Male	27	A	19	8	yes	no	no	no	no	no	7	17	88	98	92
118	ORPOgroup	3	Female	21	B	30	11	yes	no	no	no	no	no	8	16	95	95	90
119	ORPOgroup	3	Female	47	B	14	12	yes	no	no	no	no	no	9	12	90	99	78
120	ORPOgroup	3	Male	63	B	23	11	yes	no	no	no	no	no	11	15	95	89	76
121	ORPOgroup	3	Male	42	A	30	12	yes	no	no	no	no	no	13	16	89	99	81
122	ORPOgroup	3	Male	56	A	26	12	yes	no	no	no	no	no	14	20	86	94	94
123	ORPOgroup	3	Female	58	B	16	12	yes	no	no	no	no	no	15	6	89	92	96
124	ORPOgroup	3	Male	29	B	31	11	yes	no	no	no	no	no	10	9	85	92	93
125	ORPOgroup	3	Male	58	A	25	9	yes	no	no	no	no	no	9	16	88	95	71
126	ORPOgroup	3	Male	48	B	19	12	yes	no	no	no	no	no	13	18	84	88	91
127	ORPOgroup	3	Female	33	A	26	8	yes	no	no	no	no	no	7	16	80	99	79
128	ORPOgroup	3	Male	40	B	15	12	yes	no	no	no	no	no	16	17	90	90	96
129	ORPOgroup	3	Male	57	A	17	12	yes	no	no	no	no	no	17	13	92	96	89
130	ORPOgroup	3	Female	56	B	16	13	yes	no	no	no	no	no	16	8	95	88	87
131	ORPOgroup	3	Male	65	A	20	11	yes	no	no	no	no	no	8	8	81	87	94
132	ORPOgroup	3	Female	24	B	17	11	yes	no	no	no	no	no	7	13	91	88	89
133	ORPOgroup	3	Female	42	A	29	8	yes	no	no	no	no	no	14	17	90	99	79
134	ORPOgroup	3	Male	63	B	18	11	yes	yes	no	no	yes	no	7	7	91	96	81
135	ORPOgroup	3	Female	25	A	31	11	yes	no	no	no	no	no	6	19	95	95	72
136	ORPOgroup	3	Male	27	B	20	12	yes	no	no	no	no	no	10	6	88	78	94
137	ORPOgroup	3	Male	46	B	24	11	yes	no	no	no	no	no	10	21	92	92	71
138	ORPOgroup	3	Female	44	A	29	11	yes	no	no	no	no	no	7	11	87	93	73
